# Supplementary material for: Genome Wide Identification and Expression Profiling of SWEET Genes Family Reveals Its Role During Plasmodiophora brassicae-Induced Formation of Clubroot in Brassica rapa
Source: Front Plant Sci. 2018 Feb 28;9:207. doi: 10.3389/fpls.2018.00207 (PMC5836591; doi:10.3389/fpls.2018.00207)
Supplement: TABLE S3 — Raw data of disease index (DI) value and relative pathogen DNA quantities detected between Arabidopsis wild type and sweet11 mutants. [file Table_3.XLS]

## Sheet: Table S3
Table S3 Raw data of disease index (DI) value detected between Arabidopsis wild type and sweet11 mutants.
	strain	Disease symptoms					DI (Disease index)	strain	Disease symptoms					DI (Disease index)
	Col-0	0	1	2	3	4		Atsweet11	0	1	2	3	4
	3W-1	5	1	2	2	0	27.5	3W-1	7	2	1	0	0	10
	3W-2	5	2	1	1	1	27.5	3W-2	6	2	2	0	0	15
	3W-3	4	2	3	0	1	30	3W-3	7	1	1	1	0	15
	4W-1	2	1	2	2	3	57.5	4W-1	4	2	1	2	1	35
	4W-2	1	1	3	3	2	60	4W-2	4	2	1	2	1	35
	4W-3	2	2	2	2	3	60	4W-3	4	2	1	1	2	37.5
	5W-1	0	1	1	2	6	82.5	5W-1	0	2	2	2	4	70
	5W-2	0	1	1	3	5	80	5W-2	0	2	2	2	4	70
	5W-3	0	0	1	3	6	87.5	5W-3	0	1	4	2	3	67.5
Table S3 Raw data of relative pathogen DNA quantities detected between Arabidopsis wild type and sweet11 mutants.
		Col-0	Atsweet11	Col-0 CK	Atsweet11 CK
	3W-1	1	0.342125	0.00831207	0.00709932
	3W-2	0.943183	0.224823	0.0179498	0.00855117
	3W-3	0.813396	0.30873	0.00906117	0.0135168
	3W	0.91886	0.224823	0.0117743	0.00972244
	4W-1	2.52423	0.0614791	0.00906525	0.00897628
	4W-2	2.38091	0.0867452	0.00718333	0.0075649
	4W-3	2.10305	0.059833	0.00654601	0.00872233
	4W	2.33606	0.941519	0.00759819	0.00842117
	5W-1	7.5381	0.00743515	0.00754099	0.00587911
	5W-2	8.10029	0.00778523	0.00956652	0.00535216
	5W-3	6.92056	0.00450864	0.00853521	0.00553305
	5W	7.51965	2.5542	0.00854757	0.00558811
